# Supplementary material for: Simplified 89Zr-Labeling Protocol of Oxine (8-Hydroxyquinoline) Enabling Prolonged Tracking of Liposome-Based Nanomedicines and Cells
Source: Pharmaceutics. 2021 Jul 18;13(7):1097. doi: 10.3390/pharmaceutics13071097 (PMC8309181; doi:10.3390/pharmaceutics13071097)
Supplement: Supplementary file 1 [file pharmaceutics-13-01097-s001.zip]

Archive with 1 entries (1 files):
- pharmaceutics-1277366-supplementary.pdf
